# Supplementary material for: WGCNA-identified COL13A1 drives osteosarcoma metastasis and progression via TGF-β signaling
Source: J Bone Oncol. 2025 Nov 2;55:100721. doi: 10.1016/j.jbo.2025.100721 (PMC12648494; doi:10.1016/j.jbo.2025.100721)
Supplement: Supplementary Data 1 [file mmc1.xlsx]

## Sheet: Table S1
Table S1: Basic information of datasets included in this study
Accession number /Source	Number of samples	Sex	Research object	Survival data
GEO: GSE19276	49	Female:23 Male:26	Human	NA
GEO: GSE36001	25	NA	Human	NA
TARGET-OS	88	Female:37 Male:50	Human	OS
GSE35640	65	NA	Human	NA
IMvigor210	348	Female:76 Male:272	Human	OS
NA: Not applicalble; OS: Overall survival

## Sheet: Table S2
Table S2: The relationship between COL13A1 expression and clinical characteristics of OS patients
Group		TARGET-OS
		COL13A1
		High	Low	P value
Age				0.82
＜16		26	27
≥16		18	17
Gender				0.67
Male		26	24
Female		18	20
Metastasis at diagnosis				0.62
Yes		12	10
No		32	34
First event				0.03
Censored		4	7
No event		14	19
Death		2	0
Relapse		24	14
Unknown		0	4

## Sheet: Table S3
Table S3: Different primers used in real-time PCR
Primer	Primer sequence (5'to3')
COL13A1-F	ACTTGGCCTCGGCCATGAGTT
COL13A1-R	TGGTTTGTAGGTGGGAAGGCTCT
GAPDH-F	GCACCGTCAAGGCTGAGAAC
GAPDH-R	TGGTGAAGACGCCAGTGGA

## Sheet: Table S4
Table S4: The sequences of siRNA and the overexpression plasmid for COL13A1 (5'to3')
siCOL13A1-1:	GCAGGACTAGATGGAGCAA
siCOL13A1-2:	TGGGACGAGTCAATCAACT
siCOL13A1-3:	GATGGTGGATTACAATGGA
OECOL13A1-F:	AATTGCTAGCGCCACCATGGTAGCGGAGCGCACCCAC
OECOL13A1-R:	ACTGGAATTCCTTGTTCCAGCAGCCTTGGAC

## Sheet: Table S5
Table S5: Enriched pathways in high-COL13A1 expression group
NAME	SIZE	ES	NES	NOM p-val	FDR q-val
GO_LYMPHOCYTE_MIGRATION	100	0.560158	2.69043	0	0
GO_RESPONSE_TO_INTERFERON_GAMMA	184	0.507501	2.68034	0	0
GO_CD4_POSITIVE_ALPHA_BETA_T_CELL_DIFFERENTIATION	70	0.583214	2.66429	0	0
GO_REGULATION_OF_T_HELPER_1_TYPE_IMMUNE_RESPONSE	26	0.751004	2.64201	0	0
GO_T_CELL_ACTIVATION_INVOLVED_IN_IMMUNE_RESPONSE	96	0.555725	2.64063	0	0
GO_ALPHA_BETA_T_CELL_ACTIVATION_INVOLVED_IN_IMMUNE_RESPONSE	57	0.614209	2.62231	0	0
GO_T_HELPER_1_TYPE_IMMUNE_RESPONSE	41	0.6593	2.61262	0	0
GO_EXTRACELLULAR_STRUCTURE_ORGANIZATION	358	0.456351	2.61179	0	0
GO_T_CELL_MIGRATION	60	0.605021	2.6038	0	0
GO_BASEMENT_MEMBRANE_ORGANIZATION	28	0.705728	2.58787	0	0
GO_LYMPHOCYTE_CHEMOTAXIS	55	0.599071	2.54191	0	0
GO_ALPHA_BETA_T_CELL_ACTIVATION	129	0.500799	2.53746	0	0
GO_T_CELL_DIFFERENTIATION_INVOLVED_IN_IMMUNE_RESPONSE	64	0.591429	2.52339	0	0
GO_GRANULOCYTE_MIGRATION	131	0.491088	2.50076	0	0.000152144
GO_ADAPTIVE_IMMUNE_RESPONSE	373	0.437967	2.48574	0	0.000142001
GO_CD4_POSITIVE_ALPHA_BETA_T_CELL_ACTIVATION	84	0.535733	2.47359	0	0.000133126
GO_POSITIVE_REGULATION_OF_T_HELPER_1_TYPE_IMMUNE_RESPONSE	19	0.762783	2.46561	0	0.000125295
GO_ALPHA_BETA_T_CELL_DIFFERENTIATION	95	0.522801	2.44841	0	0.000227336
GO_REGULATION_OF_T_CELL_ACTIVATION	295	0.432592	2.42954	0	0.000215371
GO_INTERFERON_GAMMA_MEDIATED_SIGNALING_PATHWAY	84	0.516751	2.42772	0	0.000204602
GO_REGULATION_OF_CD4_POSITIVE_ALPHA_BETA_T_CELL_DIFFERENTIATION	43	0.589441	2.42667	0	0.000194859
GO_COLLAGEN_FIBRIL_ORGANIZATION	47	0.578511	2.40213	0	0.000275012
GO_T_CELL_ACTIVATION	428	0.414303	2.39322	0	0.000263055
GO_LYMPHOCYTE_ACTIVATION_INVOLVED_IN_IMMUNE_RESPONSE	162	0.464448	2.38552	0	0.000252094
GO_LEUKOCYTE_CELL_CELL_ADHESION	315	0.425016	2.38248	0	0.00024201
GO_REGULATION_OF_LYMPHOCYTE_CHEMOTAXIS	25	0.679525	2.38224	0	0.000232702
GO_REGULATION_OF_ALPHA_BETA_T_CELL_ACTIVATION	84	0.505041	2.38029	0	0.000224084
GO_ADAPTIVE_IMMUNE_RESPONSE_BASED_ON_SOMATIC_RECOMBINATION_OF_IMMUNE_RECEPTORS_BUILT_FROM_IMMUNOGLOBULIN_SUPERFAMILY_DOMAINS	241	0.434636	2.37322	0	0.000216081
GO_NATURAL_KILLER_CELL_MEDIATED_IMMUNITY	57	0.562246	2.3688	0	0.00020863
GO_NEGATIVE_REGULATION_OF_LEUKOCYTE_CELL_CELL_ADHESION	107	0.482041	2.3665	0	0.000201675
GO_REGULATION_OF_LYMPHOCYTE_MIGRATION	56	0.561953	2.36417	0	0.00019517
GO_POSITIVE_REGULATION_OF_LEUKOCYTE_MIGRATION	125	0.471007	2.35997	0	0.000315139
GO_REGULATION_OF_CD4_POSITIVE_ALPHA_BETA_T_CELL_ACTIVATION	53	0.554296	2.35669	0	0.000305589
GO_NEUTROPHIL_MIGRATION	109	0.487458	2.35658	0	0.000296601
GO_POSITIVE_T_CELL_SELECTION	33	0.63051	2.35002	0	0.000288127
GO_ANTIGEN_PROCESSING_AND_PRESENTATION	213	0.431023	2.34859	0	0.000280123
GO_REGULATION_OF_LEUKOCYTE_CHEMOTAXIS	102	0.49169	2.34108	0	0.000379844
GO_REGULATION_OF_LEUKOCYTE_MIGRATION	182	0.452824	2.33488	0	0.000421231
GO_MACROPHAGE_ACTIVATION	87	0.502502	2.33154	0	0.00041043
GO_LEUKOCYTE_MIGRATION	403	0.398987	2.32547	0	0.000400169
GO_T_HELPER_1_CELL_DIFFERENTIATION	16	0.73917	2.32127	0	0.00043762
GO_EOSINOPHIL_MIGRATION	22	0.674523	2.31393	0	0.000473734
GO_MYELOID_LEUKOCYTE_MIGRATION	189	0.438587	2.3138	0	0.000462717
GO_LEUKOCYTE_CHEMOTAXIS	192	0.442471	2.31088	0	0.0004522
GO_POSITIVE_REGULATION_OF_INTERLEUKIN_1_PRODUCTION	51	0.552589	2.3091	0	0.000442151
GO_POSITIVE_REGULATION_OF_LEUKOCYTE_CELL_CELL_ADHESION	213	0.432025	2.3071	0	0.000517146
GO_REGULATION_OF_ANTIGEN_RECEPTOR_MEDIATED_SIGNALING_PATHWAY	58	0.532209	2.30579	0	0.000506142
GO_GRANULOCYTE_CHEMOTAXIS	109	0.473896	2.30532	0	0.000495598
GO_POSITIVE_REGULATION_OF_CELL_ACTIVATION	306	0.414069	2.30486	0	0.000485484
GO_POSITIVE_REGULATION_OF_DEFENSE_RESPONSE_TO_VIRUS_BY_HOST	25	0.65404	2.30479	0	0.000475774
GO_INTERFERON_GAMMA_PRODUCTION	103	0.485485	2.30092	0	0.000619637
GO_NEGATIVE_REGULATION_OF_T_CELL_RECEPTOR_SIGNALING_PATHWAY	22	0.669569	2.29746	0	0.000756433
GO_MONOCYTE_CHEMOTAXIS	55	0.545206	2.29683	0	0.000742161
GO_CELLULAR_DEFENSE_RESPONSE	50	0.547452	2.2894	0	0.000728417
GO_T_CELL_CHEMOTAXIS	25	0.648545	2.28203	0	0.000787883
GO_NEGATIVE_REGULATION_OF_CD4_POSITIVE_ALPHA_BETA_T_CELL_ACTIVATION	24	0.653422	2.27478	0	0.000912694
GO_CELL_ADHESION_MEDIATED_BY_INTEGRIN	63	0.513517	2.26706	0	0.00106973
GO_REGULATION_OF_LYMPHOCYTE_ACTIVATION	389	0.395407	2.26653	0	0.00105129
GO_CELL_SUBSTRATE_JUNCTION_ORGANIZATION	91	0.478293	2.26369	0	0.00103347
GO_CELL_SUBSTRATE_ADHESION	318	0.407228	2.2592	0	0.0010479
GO_INTEGRIN_MEDIATED_SIGNALING_PATHWAY	98	0.481119	2.25845	0	0.00103072
GO_ALPHA_BETA_T_CELL_PROLIFERATION	31	0.596127	2.25814	0	0.0010141
GO_POSITIVE_REGULATION_OF_LYMPHOCYTE_MIGRATION	37	0.582949	2.25791	0	0.000997998
GO_INTERLEUKIN_6_PRODUCTION	124	0.451162	2.25634	0	0.000982405
GO_REGULATION_OF_DEFENSE_RESPONSE_TO_VIRUS_BY_HOST	32	0.604661	2.25539	0	0.000967291
GO_REGULATION_OF_T_HELPER_CELL_DIFFERENTIATION	33	0.585173	2.25356	0	0.000952635
GO_POSITIVE_REGULATION_OF_CYTOKINE_BIOSYNTHETIC_PROCESS	36	0.580046	2.25188	0	0.000938417
GO_NEGATIVE_REGULATION_OF_LEUKOCYTE_MEDIATED_CYTOTOXICITY	20	0.673619	2.24987	0	0.000953219
GO_POSITIVE_REGULATION_OF_ADAPTIVE_IMMUNE_RESPONSE	96	0.475907	2.24981	0	0.000939404
GO_RESPONSE_TO_MOLECULE_OF_BACTERIAL_ORIGIN	295	0.398057	2.24898	0	0.000925984
GO_COLLAGEN_CATABOLIC_PROCESS	43	0.555766	2.24514	0	0.000912942
GO_RESPONSE_TO_INTERFERON_BETA	26	0.608104	2.2419	0	0.000953929
GO_NEUTROPHIL_CHEMOTAXIS	91	0.469628	2.23822	0	0.00096725
GO_NEGATIVE_REGULATION_OF_ANTIGEN_RECEPTOR_MEDIATED_SIGNALING_PATHWAY	29	0.609844	2.23705	0	0.000954179
GO_POSITIVE_REGULATION_OF_TUMOR_NECROSIS_FACTOR_SUPERFAMILY_CYTOKINE_PRODUCTION	85	0.486458	2.23658	0	0.000941457
GO_REGULATION_OF_TYPE_2_IMMUNE_RESPONSE	28	0.62726	2.23214	0	0.000954835
GO_LYMPHOCYTE_MEDIATED_IMMUNITY	233	0.410092	2.22773	0	0.00106999
GO_T_CELL_PROLIFERATION	173	0.427772	2.22635	0	0.0010817
GO_CD8_POSITIVE_ALPHA_BETA_T_CELL_ACTIVATION	25	0.642061	2.22621	0	0.00106801
GO_TYPE_2_IMMUNE_RESPONSE	36	0.589192	2.2249	0	0.00108052
GO_INTERLEUKIN_2_PRODUCTION	48	0.542605	2.22457	0	0.00106718
GO_REGULATION_OF_CELL_SUBSTRATE_ADHESION	190	0.421173	2.21778	0	0.00117201
GO_POSITIVE_REGULATION_OF_T_CELL_MIGRATION	30	0.600222	2.21709	0	0.00115789
GO_REGULATION_OF_MONOCYTE_CHEMOTAXIS	20	0.660152	2.21595	0	0.0011441
GO_RESPONSE_TO_TUMOR_NECROSIS_FACTOR	270	0.402482	2.21583	0	0.00113064
GO_CHEMOKINE_PRODUCTION	81	0.48572	2.21506	0	0.0011175
GO_POSITIVE_REGULATION_OF_LYMPHOCYTE_CHEMOTAXIS	21	0.649376	2.21498	0	0.00110465
GO_POSITIVE_REGULATION_OF_CYTOKINE_PRODUCTION	403	0.381533	2.21412	0	0.0010921
GO_LYMPHOCYTE_COSTIMULATION	57	0.527334	2.21299	0	0.00110068
GO_RESPONSE_TO_INTERLEUKIN_1	189	0.420299	2.21032	0	0.00113232
GO_INTERLEUKIN_1_BETA_PRODUCTION	78	0.478702	2.20784	0	0.00114205
GO_INTERLEUKIN_1_PRODUCTION	89	0.475579	2.20404	0	0.0013409
GO_NEGATIVE_REGULATION_OF_ALPHA_BETA_T_CELL_ACTIVATION	32	0.581889	2.20157	0	0.00134853
GO_REGULATION_OF_CELL_ACTIVATION	499	0.377627	2.19981	0	0.00135514
GO_POSITIVE_REGULATION_OF_LYMPHOCYTE_ACTIVATION	256	0.401124	2.19976	0	0.00134087
GO_REGULATION_OF_T_CELL_MIGRATION	41	0.548107	2.19879	0	0.0013269
GO_REGULATION_OF_MACROPHAGE_ACTIVATION	50	0.532799	2.19357	0	0.00145271
GO_POSITIVE_REGULATION_OF_CELL_CELL_ADHESION	251	0.402466	2.19212	0	0.00147818
GO_POSITIVE_REGULATION_OF_CELL_ADHESION	385	0.378352	2.1902	0	0.00150344
GO_TUMOR_NECROSIS_FACTOR_SUPERFAMILY_CYTOKINE_PRODUCTION	149	0.430975	2.19016	0	0.0014884
GO_POSITIVE_REGULATION_OF_INTERFERON_GAMMA_PRODUCTION	61	0.496667	2.18533	0	0.00157024
GO_POSITIVE_REGULATION_OF_CD4_POSITIVE_ALPHA_BETA_T_CELL_DIFFERENTIATION	26	0.618723	2.18459	0	0.00155484
GO_TOLERANCE_INDUCTION	21	0.64809	2.18457	0	0.00153975
GO_REGULATION_OF_CELL_CELL_ADHESION	379	0.38446	2.18084	0	0.00158099
GO_REGULATION_OF_T_CELL_RECEPTOR_SIGNALING_PATHWAY	39	0.556064	2.17489	0	0.00167734
GO_ENDODERMAL_CELL_DIFFERENTIATION	44	0.540824	2.16984	0	0.00186403
GO_CELL_MATRIX_ADHESION	203	0.406359	2.16939	0	0.00186512
GO_REGULATION_OF_ALPHA_BETA_T_CELL_DIFFERENTIATION	57	0.515861	2.16795	0	0.00188433
GO_RESPONSE_TO_CHEMOKINE	84	0.463617	2.16623	0	0.00192088
GO_POSITIVE_REGULATION_OF_LEUKOCYTE_CHEMOTAXIS	81	0.474319	2.16278	0	0.00192089
GO_ANTIGEN_RECEPTOR_MEDIATED_SIGNALING_PATHWAY	223	0.397571	2.1626	0	0.00190359
GO_LEUKOCYTE_APOPTOTIC_PROCESS	97	0.442759	2.16105	0	0.00195587
GO_CD4_POSITIVE_OR_CD8_POSITIVE_ALPHA_BETA_T_CELL_LINEAGE_COMMITMENT	20	0.659861	2.1576	0	0.00202509
GO_NEGATIVE_REGULATION_OF_LYMPHOCYTE_ACTIVATION	131	0.43582	2.15411	0	0.00205921
GO_REGULATION_OF_NATURAL_KILLER_CELL_MEDIATED_IMMUNITY	40	0.542229	2.14963	0	0.00216044
GO_NEGATIVE_REGULATION_OF_CELL_ADHESION	245	0.398609	2.14799	0	0.00217541
GO_POSITIVE_REGULATION_OF_INTERLEUKIN_2_PRODUCTION	25	0.611101	2.14789	0	0.00215682
GO_MONONUCLEAR_CELL_MIGRATION	79	0.461004	2.14333	0	0.00227065
GO_POSITIVE_REGULATION_OF_T_HELPER_CELL_DIFFERENTIATION	19	0.652506	2.1433	0	0.00225157
GO_POSITIVE_REGULATION_OF_INTERLEUKIN_6_PRODUCTION	76	0.465724	2.13563	0	0.00257836
GO_REGULATION_OF_NEUTROPHIL_MIGRATION	36	0.561064	2.13554	0	0.00255705
GO_CELL_CHEMOTAXIS	255	0.392323	2.13488	0	0.00258335
GO_T_CELL_RECEPTOR_SIGNALING_PATHWAY	183	0.407062	2.12835	0	0.00270554
GO_T_CELL_SELECTION	46	0.515235	2.12766	0	0.0027478
GO_NEGATIVE_REGULATION_OF_INTERFERON_GAMMA_PRODUCTION	30	0.585773	2.12603	0	0.00280615
GO_EOSINOPHIL_CHEMOTAXIS	18	0.659613	2.1196	0	0.00292397
GO_REGULATION_OF_ANTIGEN_PROCESSING_AND_PRESENTATION	20	0.642104	2.11547	0	0.00299447
GO_REGULATION_OF_CELL_MATRIX_ADHESION	109	0.434055	2.1129	0	0.00301717
GO_LEUKOCYTE_MEDIATED_CYTOTOXICITY	96	0.439124	2.11232	0	0.00300945
GO_ANTIGEN_PROCESSING_AND_PRESENTATION_OF_PEPTIDE_ANTIGEN	175	0.400727	2.11201	0	0.0029863
GO_ACTIVATION_OF_IMMUNE_RESPONSE	400	0.37132	2.11142	0	0.00297874
GO_SUBSTRATE_ADHESION_DEPENDENT_CELL_SPREADING	93	0.455046	2.10828	0	0.00301476
GO_REGULATION_OF_T_CELL_CHEMOTAXIS	17	0.659379	2.10325	0	0.00310803
GO_REGULATION_OF_LEUKOCYTE_APOPTOTIC_PROCESS	76	0.460517	2.10307	0	0.00308483
GO_NEGATIVE_REGULATION_OF_VIRAL_GENOME_REPLICATION	50	0.50229	2.09905	0	0.00317759
GO_T_CELL_LINEAGE_COMMITMENT	26	0.582313	2.09715	0	0.00321256
GO_POSITIVE_REGULATION_OF_TUMOR_NECROSIS_FACTOR_BIOSYNTHETIC_PROCESS	24	0.599849	2.09237	0.00299401	0.00334674
GO_INTERLEUKIN_10_PRODUCTION	50	0.499588	2.09191	0	0.00336526
GO_POSITIVE_REGULATION_OF_PHAGOCYTOSIS	62	0.464812	2.08917	0	0.00341044
GO_MYELOID_LEUKOCYTE_MEDIATED_IMMUNITY	487	0.35661	2.08894	0	0.00338608
GO_CYTOKINE_SECRETION	103	0.43865	2.08613	0	0.00347331
GO_REGULATORY_T_CELL_DIFFERENTIATION	30	0.568521	2.0856	0	0.00346266
GO_T_CELL_DIFFERENTIATION	227	0.378603	2.08425	0	0.00347959
GO_POSITIVE_REGULATION_OF_NATURAL_KILLER_CELL_ACTIVATION	19	0.645644	2.0815	0	0.0035516
GO_REGULATION_OF_T_CELL_DIFFERENTIATION	132	0.419331	2.0815	0	0.0035271
GO_REGULATION_OF_IMMUNE_EFFECTOR_PROCESS	357	0.358364	2.08108	0	0.00353035
GO_ANTIGEN_PROCESSING_AND_PRESENTATION_OF_ENDOGENOUS_PEPTIDE_ANTIGEN	15	0.674235	2.07698	0.00591716	0.00358483
GO_REGULATION_OF_CELL_SUBSTRATE_JUNCTION_ORGANIZATION	59	0.472991	2.07637	0	0.00358703
GO_MYELOID_DENDRITIC_CELL_ACTIVATION	26	0.572788	2.07475	0	0.00362841
GO_NEGATIVE_REGULATION_OF_CELL_SUBSTRATE_ADHESION	55	0.490623	2.07231	0	0.00370829
GO_ANTIGEN_PROCESSING_AND_PRESENTATION_OF_PEPTIDE_OR_POLYSACCHARIDE_ANTIGEN_VIA_MHC_CLASS_II	92	0.434778	2.07154	0	0.00372214
GO_POSITIVE_REGULATION_OF_LYMPHOCYTE_MEDIATED_IMMUNITY	92	0.437676	2.07107	0	0.00371122
GO_REGULATION_OF_INFLAMMATORY_RESPONSE	324	0.367072	2.07007	0	0.00372467
GO_ANTIGEN_PROCESSING_AND_PRESENTATION_OF_EXOGENOUS_PEPTIDE_ANTIGEN_VIA_MHC_CLASS_I	76	0.446463	2.06595	0	0.00396746
GO_POSITIVE_REGULATION_OF_CELL_KILLING	56	0.487323	2.06586	0	0.00394186
GO_REGULATION_OF_LEUKOCYTE_PROLIFERATION	214	0.387718	2.06381	0	0.0040304
GO_TOLL_LIKE_RECEPTOR_4_SIGNALING_PATHWAY	31	0.563591	2.06366	0	0.00401721
GO_REGULATION_OF_CD8_POSITIVE_ALPHA_BETA_T_CELL_ACTIVATION	17	0.661374	2.06318	0	0.00402866
GO_POSITIVE_REGULATION_OF_RESPONSE_TO_CYTOKINE_STIMULUS	47	0.497582	2.06118	0	0.00406346
GO_POSITIVE_REGULATION_OF_ALPHA_BETA_T_CELL_ACTIVATION	56	0.486191	2.06047	0	0.00410047
GO_REGULATION_OF_MORPHOGENESIS_OF_AN_EPITHELIUM	174	0.396288	2.05864	0	0.00417321
GO_ENDOSOME_TO_LYSOSOME_TRANSPORT	41	0.50781	2.05572	0	0.00426873
GO_NATURAL_KILLER_CELL_ACTIVATION	69	0.451851	2.05471	0	0.00430291
GO_PHAGOCYTOSIS	245	0.37522	2.05402	0	0.00428884
GO_MYELOID_DENDRITIC_CELL_DIFFERENTIATION	16	0.661034	2.05249	0	0.00434644
GO_NEGATIVE_REGULATION_OF_ALPHA_BETA_T_CELL_DIFFERENTIATION	22	0.605973	2.05059	0	0.00434369
GO_POSITIVE_REGULATION_OF_INTERLEUKIN_10_PRODUCTION	32	0.548213	2.04811	0	0.00435335
GO_NEGATIVE_REGULATION_OF_NATURAL_KILLER_CELL_MEDIATED_IMMUNITY	17	0.663238	2.04537	0	0.00444406
GO_POSITIVE_REGULATION_OF_INFLAMMATORY_RESPONSE	134	0.413913	2.04302	0	0.00452232
GO_POSITIVE_REGULATION_OF_CELLULAR_COMPONENT_MOVEMENT	482	0.346923	2.04204	0	0.00451864
GO_T_CELL_MEDIATED_CYTOTOXICITY	42	0.497942	2.04197	0	0.00449221
GO_TUMOR_NECROSIS_FACTOR_BIOSYNTHETIC_PROCESS	34	0.531594	2.03996	0	0.00451099
GO_NEGATIVE_REGULATION_OF_CELL_CELL_ADHESION	155	0.395942	2.03989	0	0.00448491
GO_REGULATION_OF_LYMPHOCYTE_DIFFERENTIATION	161	0.395311	2.03728	0	0.00460516
GO_NEGATIVE_REGULATION_OF_LEUKOCYTE_PROLIFERATION	76	0.438668	2.03355	0	0.00472415
GO_T_HELPER_CELL_LINEAGE_COMMITMENT	15	0.659502	2.03216	0	0.00476565
GO_CELLULAR_RESPONSE_TO_MOLECULE_OF_BACTERIAL_ORIGIN	179	0.389943	2.03008	0	0.00482692
GO_NEGATIVE_REGULATION_OF_CD4_POSITIVE_ALPHA_BETA_T_CELL_DIFFERENTIATION	19	0.609979	2.02828	0	0.00481077
GO_REGULATION_OF_CELL_JUNCTION_ASSEMBLY	175	0.379851	2.02757	0	0.00481663
GO_RESPONSE_TO_TYPE_I_INTERFERON	86	0.445013	2.02412	0	0.00508393
GO_DENDRITIC_CELL_DIFFERENTIATION	39	0.511816	2.02098	0	0.00515543
GO_POSITIVE_REGULATION_OF_NEUTROPHIL_MIGRATION	27	0.566648	2.01838	0	0.00524568
GO_CELLULAR_EXTRAVASATION	64	0.45127	2.01521	0	0.00537873
GO_PLATELET_DEGRANULATION	116	0.404527	2.0142	0	0.00543464
GO_GLIAL_CELL_ACTIVATION	50	0.486876	2.01263	0	0.00546995
GO_POSITIVE_REGULATION_OF_RESPONSE_TO_EXTERNAL_STIMULUS	450	0.343679	2.00815	0	0.00569157
GO_ANTIGEN_PROCESSING_AND_PRESENTATION_OF_PEPTIDE_ANTIGEN_VIA_MHC_CLASS_I	92	0.424466	2.00563	0	0.00583822
GO_POSITIVE_REGULATION_OF_ALPHA_BETA_T_CELL_DIFFERENTIATION	41	0.501224	2.00227	0	0.00594126
GO_REGULATION_OF_LEUKOCYTE_MEDIATED_CYTOTOXICITY	69	0.448755	1.99917	0	0.00616812
GO_FOCAL_ADHESION_ASSEMBLY	73	0.453606	1.99836	0	0.0061881
GO_REGULATION_OF_INNATE_IMMUNE_RESPONSE	267	0.366263	1.99693	0	0.00623897
GO_VITAMIN_BIOSYNTHETIC_PROCESS	20	0.607387	1.99367	0	0.00647066
GO_POSITIVE_REGULATION_OF_I_KAPPAB_KINASE_NF_KAPPAB_SIGNALING	165	0.383714	1.99324	0	0.00645723
GO_POSITIVE_REGULATION_OF_LYMPHOCYTE_DIFFERENTIATION	95	0.424011	1.98963	0	0.00661715
GO_LEUKOCYTE_DIFFERENTIATION	483	0.33713	1.98893	0	0.00663345
GO_COLLAGEN_METABOLIC_PROCESS	88	0.422743	1.98613	0	0.00680025
GO_POSITIVE_REGULATION_OF_DEFENSE_RESPONSE	328	0.34727	1.98351	0	0.00684535
GO_REGULATION_OF_ADAPTIVE_IMMUNE_RESPONSE	151	0.383491	1.98298	0	0.00684024
GO_NEGATIVE_REGULATION_OF_IMMUNE_SYSTEM_PROCESS	382	0.34889	1.98286	0	0.00681571
GO_REGULATION_OF_EXTRACELLULAR_MATRIX_ORGANIZATION	34	0.515725	1.98167	0	0.00692816
GO_POSITIVE_REGULATION_OF_CYTOKINE_PRODUCTION_INVOLVED_IN_INFLAMMATORY_RESPONSE	20	0.58613	1.97971	0.00311526	0.00704945
GO_IMMUNE_RESPONSE_REGULATING_SIGNALING_PATHWAY	356	0.351806	1.97911	0	0.00704429
GO_CHRONIC_INFLAMMATORY_RESPONSE	19	0.615343	1.97757	0.00591716	0.00712587
GO_INTERLEUKIN_8_PRODUCTION	72	0.446738	1.97685	0	0.00716637
GO_POSITIVE_REGULATION_OF_T_CELL_PROLIFERATION	91	0.423926	1.97416	0	0.00728298
GO_ESTABLISHMENT_OF_PIGMENT_GRANULE_LOCALIZATION	21	0.570286	1.97167	0	0.00751652
GO_TUMOR_NECROSIS_FACTOR_MEDIATED_SIGNALING_PATHWAY	153	0.3861	1.97069	0	0.00757516
GO_CELLULAR_RESPONSE_TO_MECHANICAL_STIMULUS	74	0.434944	1.9689	0	0.00765127
GO_LYMPHOCYTE_DIFFERENTIATION	331	0.352379	1.9685	0	0.00765202
GO_LEUKOCYTE_PROLIFERATION	278	0.350186	1.96663	0	0.00772579
GO_POSITIVE_REGULATION_OF_CD4_POSITIVE_ALPHA_BETA_T_CELL_ACTIVATION	32	0.539845	1.96642	0	0.00770747
GO_REGULATION_OF_LEUKOCYTE_DIFFERENTIATION	255	0.368013	1.96511	0	0.00775313
GO_POSITIVE_REGULATION_OF_MACROPHAGE_ACTIVATION	22	0.570505	1.96452	0	0.00777222
GO_POSITIVE_REGULATION_OF_NITRIC_OXIDE_SYNTHASE_BIOSYNTHETIC_PROCESS	15	0.646887	1.96395	0.00568182	0.007782
GO_REGULATION_OF_CELL_KILLING	84	0.424793	1.96346	0	0.00777366
GO_POSITIVE_REGULATION_OF_LEUKOCYTE_MEDIATED_IMMUNITY	118	0.392288	1.96048	0	0.00798958
GO_LEUKOCYTE_HOMEOSTASIS	78	0.419312	1.95703	0	0.00816019
GO_NEUROINFLAMMATORY_RESPONSE	62	0.445628	1.95516	0	0.00832169
GO_T_CELL_MEDIATED_IMMUNITY	98	0.408107	1.9549	0	0.00828369
GO_REGULATION_OF_KERATINOCYTE_PROLIFERATION	30	0.519054	1.95337	0	0.00838011
GO_POSITIVE_REGULATION_OF_NF_KAPPAB_TRANSCRIPTION_FACTOR_ACTIVITY	145	0.383433	1.95287	0	0.00842999
GO_POSITIVE_REGULATION_OF_IMMUNE_EFFECTOR_PROCESS	192	0.3751	1.95256	0	0.00842711
GO_EXTRACELLULAR_MATRIX_DISASSEMBLY	72	0.433957	1.94733	0	0.0089191
GO_REGULATION_OF_TOLL_LIKE_RECEPTOR_4_SIGNALING_PATHWAY	17	0.613127	1.94711	0.00303951	0.00888819
GO_NEGATIVE_REGULATION_OF_T_CELL_PROLIFERATION	54	0.467087	1.94688	0	0.00887493
GO_POSITIVE_REGULATION_OF_CHEMOTAXIS	125	0.392277	1.94573	0	0.00893926
GO_RESPONSE_TO_INTERLEUKIN_6	41	0.486865	1.94073	0.00346021	0.00927198
GO_NEGATIVE_REGULATION_OF_CELL_ACTIVATION	176	0.375598	1.94017	0	0.00930902
GO_NEGATIVE_REGULATION_OF_PEPTIDYL_TYROSINE_PHOSPHORYLATION	45	0.473004	1.93676	0	0.00955031
GO_NEGATIVE_REGULATION_OF_EXOCYTOSIS	30	0.51751	1.93521	0.00322581	0.0097486
GO_INTERLEUKIN_12_PRODUCTION	51	0.457168	1.9341	0	0.00979092
GO_POSITIVE_REGULATION_OF_CHEMOKINE_PRODUCTION	55	0.455621	1.93386	0	0.00976499
GO_NEGATIVE_REGULATION_OF_REGULATED_SECRETORY_PATHWAY	22	0.557359	1.93009	0.00311526	0.0102106
GO_RESPONSE_TO_VIRUS	292	0.343883	1.92882	0	0.0102839
GO_NEGATIVE_REGULATION_OF_IMMUNE_RESPONSE	142	0.377377	1.92558	0	0.0106231
GO_NEGATIVE_REGULATION_OF_CYTOKINE_PRODUCTION	232	0.349639	1.92434	0	0.01067
GO_LEUKOCYTE_ACTIVATION_INVOLVED_IN_INFLAMMATORY_RESPONSE	42	0.48431	1.92327	0.00341297	0.010707
GO_INFLAMMATORY_RESPONSE_TO_ANTIGENIC_STIMULUS	48	0.471504	1.92322	0	0.010662
GO_CELLULAR_RESPONSE_TO_BIOTIC_STIMULUS	200	0.362704	1.92119	0	0.0108794
GO_POSITIVE_REGULATION_OF_LEUKOCYTE_DIFFERENTIATION	142	0.376559	1.91749	0	0.0111513
GO_ENDODERM_FORMATION	52	0.465427	1.91609	0	0.0112342
GO_POSITIVE_REGULATION_OF_TYPE_2_IMMUNE_RESPONSE	15	0.633092	1.91455	0.00797872	0.0113262
GO_POSITIVE_REGULATION_OF_NATURAL_KILLER_CELL_MEDIATED_IMMUNITY	25	0.539883	1.91413	0	0.0113361
GO_POSITIVE_REGULATION_OF_MACROAUTOPHAGY	58	0.440331	1.9132	0	0.0113456
GO_CYTOKINE_METABOLIC_PROCESS	65	0.434866	1.91269	0	0.0113554
GO_ESTABLISHMENT_OF_TISSUE_POLARITY	118	0.384768	1.91227	0	0.0113323
GO_DEFENSE_RESPONSE_TO_VIRUS	219	0.356914	1.91188	0	0.0113257
GO_THYMIC_T_CELL_SELECTION	22	0.54534	1.9066	0.0031746	0.0117831
GO_SALIVARY_GLAND_DEVELOPMENT	38	0.478934	1.90649	0	0.0117357
GO_ESTROUS_CYCLE	15	0.607724	1.90602	0.00574713	0.0117275
GO_REGULATION_OF_NATURAL_KILLER_CELL_ACTIVATION	30	0.514757	1.90555	0	0.0117667
GO_OVULATION_CYCLE	66	0.427226	1.90182	0	0.01214
GO_NEGATIVE_REGULATION_OF_TUMOR_NECROSIS_FACTOR_SUPERFAMILY_CYTOKINE_PRODUCTION	56	0.443713	1.90164	0	0.0121072
GO_CYTOKINE_PRODUCTION_INVOLVED_IN_INFLAMMATORY_RESPONSE	45	0.467236	1.90112	0	0.0121359
GO_B_CELL_MEDIATED_IMMUNITY	110	0.392406	1.89917	0	0.0122883
GO_NEGATIVE_REGULATION_OF_LEUKOCYTE_APOPTOTIC_PROCESS	43	0.467451	1.89517	0	0.0126471
GO_POSITIVE_REGULATION_OF_CYTOKINE_PRODUCTION_INVOLVED_IN_IMMUNE_RESPONSE	49	0.461361	1.89127	0	0.0130334
GO_MYELOID_LEUKOCYTE_DIFFERENTIATION	191	0.357907	1.89109	0	0.0129905
GO_RESPONSE_TO_INCREASED_OXYGEN_LEVELS	25	0.532439	1.89021	0	0.0129863
GO_RESPONSE_TO_MECHANICAL_STIMULUS	190	0.363154	1.88817	0	0.0131545
GO_REGULATION_OF_PHAGOCYTOSIS	85	0.406343	1.88643	0	0.0132856
GO_RESPONSE_TO_INTERFERON_ALPHA	19	0.588344	1.88452	0.00285714	0.0134001
GO_LEUKOCYTE_ADHESION_TO_VASCULAR_ENDOTHELIAL_CELL	41	0.473044	1.88254	0	0.0135433
GO_DENDRITIC_CELL_MIGRATION	23	0.537946	1.87996	0.00895522	0.0137899
GO_MODIFICATION_OF_POSTSYNAPTIC_STRUCTURE	17	0.583396	1.8793	0.00588235	0.0138628
GO_B_CELL_RECEPTOR_SIGNALING_PATHWAY	55	0.439177	1.87754	0	0.0140071
GO_RESPONSE_TO_PROSTAGLANDIN	31	0.508683	1.87345	0	0.0144817
GO_SUBSTRATE_DEPENDENT_CELL_MIGRATION	26	0.518241	1.87163	0.00328947	0.0146601
GO_NEGATIVE_REGULATION_OF_LEUKOCYTE_CHEMOTAXIS	15	0.631479	1.87068	0	0.0147442
GO_REGULATION_OF_MICROGLIAL_CELL_ACTIVATION	16	0.607122	1.86953	0.00824176	0.0148206
GO_POSITIVE_REGULATION_OF_VASCULAR_ENDOTHELIAL_GROWTH_FACTOR_PRODUCTION	27	0.522234	1.86921	0	0.0147873
GO_PRODUCTION_OF_MOLECULAR_MEDIATOR_INVOLVED_IN_INFLAMMATORY_RESPONSE	67	0.422288	1.86882	0.00404858	0.0147912
GO_I_KAPPAB_KINASE_NF_KAPPAB_SIGNALING	243	0.348	1.86684	0	0.0150168
GO_EPIBOLY	26	0.51721	1.86666	0.0031746	0.0149761
GO_REGULATION_OF_NEUROINFLAMMATORY_RESPONSE	30	0.498066	1.86634	0.00306748	0.0149357
GO_ACUTE_INFLAMMATORY_RESPONSE_TO_ANTIGENIC_STIMULUS	21	0.558678	1.8648	0	0.0150456
GO_REGULATION_OF_CELL_AGING	43	0.461765	1.86416	0	0.0150475
GO_MEMBRANE_RAFT_ORGANIZATION	22	0.548508	1.8629	0.00306748	0.0151272
GO_NEGATIVE_REGULATION_OF_CELL_MATRIX_ADHESION	34	0.477937	1.8623	0	0.0151718
GO_NEGATIVE_REGULATION_OF_T_HELPER_CELL_DIFFERENTIATION	16	0.610485	1.85953	0.00552486	0.0154314
GO_WOUND_HEALING	461	0.315108	1.85526	0	0.0159471
GO_NEGATIVE_REGULATION_OF_CELL_KILLING	23	0.545142	1.85351	0.00319489	0.0161694
GO_POSITIVE_REGULATION_OF_INNATE_IMMUNE_RESPONSE	184	0.356804	1.85344	0	0.0161328
GO_POSITIVE_REGULATION_OF_LEUKOCYTE_PROLIFERATION	135	0.366824	1.8513	0	0.016386
GO_REGULATION_OF_RESPONSE_TO_CYTOKINE_STIMULUS	149	0.36522	1.8512	0	0.0163487
GO_REGULATION_OF_MONONUCLEAR_CELL_MIGRATION	41	0.453717	1.85097	0.00344828	0.0163184
GO_NEGATIVE_REGULATION_OF_VIRAL_PROCESS	90	0.388607	1.85048	0	0.0163303
GO_TOLL_LIKE_RECEPTOR_SIGNALING_PATHWAY	129	0.369549	1.84974	0	0.0163834
GO_UDP_N_ACETYLGLUCOSAMINE_METABOLIC_PROCESS	16	0.604634	1.84925	0.00882353	0.0163873
GO_POSITIVE_REGULATION_OF_AUTOPHAGY	110	0.381141	1.84618	0	0.0167258
GO_REGULATION_OF_RESPONSE_TO_BIOTIC_STIMULUS	356	0.326997	1.84573	0	0.0167086
GO_NEGATIVE_REGULATION_OF_T_CELL_DIFFERENTIATION	37	0.468713	1.84318	0	0.0169983
GO_POSITIVE_REGULATION_OF_T_CELL_CYTOKINE_PRODUCTION	19	0.553037	1.84253	0	0.0170216
GO_REGULATION_OF_B_CELL_ACTIVATION	109	0.380217	1.84118	0	0.0171371
GO_POSITIVE_REGULATION_OF_T_CELL_MEDIATED_IMMUNITY	47	0.44749	1.84075	0	0.0171531
GO_DETECTION_OF_BIOTIC_STIMULUS	34	0.484613	1.83442	0	0.0180768
GO_RESPONSE_TO_HYPEROXIA	19	0.555715	1.83432	0.00895522	0.0180292
GO_LAMELLIPODIUM_MORPHOGENESIS	15	0.610969	1.83393	0.00595238	0.0180416
GO_TOLL_LIKE_RECEPTOR_3_SIGNALING_PATHWAY	19	0.560146	1.83329	0.0031746	0.0180332
GO_CELLULAR_RESPONSE_TO_INTERFERON_BETA	18	0.571326	1.82628	0	0.0189935
GO_HUMORAL_IMMUNE_RESPONSE_MEDIATED_BY_CIRCULATING_IMMUNOGLOBULIN	46	0.445957	1.82614	0	0.0189696
GO_REGULATION_OF_CYTOKINE_PRODUCTION_INVOLVED_IN_IMMUNE_RESPONSE	76	0.39686	1.8258	0	0.0189523
GO_MACROPHAGE_MIGRATION	47	0.449647	1.82441	0.00383142	0.0190844
GO_NEGATIVE_REGULATION_OF_ANOIKIS	17	0.569147	1.82343	0.00625	0.0192284
GO_REGULATION_OF_DEFENSE_RESPONSE_TO_VIRUS	63	0.410921	1.8234	0	0.019178
GO_POSITIVE_REGULATION_OF_INTERLEUKIN_4_PRODUCTION	23	0.524257	1.8215	0.00294118	0.0194438
GO_REGULATION_OF_TOLL_LIKE_RECEPTOR_SIGNALING_PATHWAY	61	0.414605	1.82024	0	0.0195209
GO_INTERLEUKIN_1_MEDIATED_SIGNALING_PATHWAY	95	0.382121	1.82021	0	0.0194639
GO_B_CELL_ACTIVATION	227	0.335535	1.81882	0	0.0196039
GO_POSITIVE_REGULATION_OF_T_CELL_MEDIATED_CYTOTOXICITY	26	0.516904	1.81442	0.00307692	0.020199
GO_REGULATION_OF_DEFENSE_RESPONSE_TO_VIRUS_BY_VIRUS	29	0.482841	1.80787	0	0.021218
GO_PIGMENT_GRANULE_LOCALIZATION	23	0.51952	1.80568	0.00581395	0.0215057
GO_CELL_KILLING	148	0.344656	1.80527	0	0.021505
GO_RESPONSE_TO_PROGESTERONE	42	0.456206	1.80384	0.00653595	0.0216684
GO_POSITIVE_REGULATION_OF_EXTRINSIC_APOPTOTIC_SIGNALING_PATHWAY	50	0.430467	1.80374	0	0.0216058
GO_EXTRACELLULAR_MATRIX_ASSEMBLY	38	0.469247	1.80344	0	0.0215995
GO_ASTROCYTE_DEVELOPMENT	40	0.456873	1.80248	0.00347222	0.0216854
GO_SYNCYTIUM_FORMATION	48	0.440846	1.80203	0	0.0216857
GO_T_HELPER_17_TYPE_IMMUNE_RESPONSE	29	0.485838	1.80063	0.00350877	0.0218375
GO_POSITIVE_REGULATION_OF_MACROPHAGE_MIGRATION	21	0.536554	1.79781	0.00566572	0.0224089
GO_NUCLEOTIDE_BINDING_DOMAIN_LEUCINE_RICH_REPEAT_CONTAINING_RECEPTOR_SIGNALING_PATHWAY	27	0.503108	1.79734	0.0060423	0.0223694
GO_ACTIN_FILAMENT_DEPOLYMERIZATION	51	0.435151	1.78989	0	0.0238553
GO_PEPTIDE_CROSS_LINKING	29	0.487084	1.78601	0.00662252	0.0245574
GO_COMPLEMENT_ACTIVATION	64	0.402431	1.78345	0	0.0249757
GO_NEGATIVE_REGULATION_OF_LEUKOCYTE_MIGRATION	39	0.455521	1.78151	0.00636943	0.0253697
GO_RECEPTOR_SIGNALING_PATHWAY_VIA_STAT	144	0.352168	1.78085	0	0.0253822
GO_APOPTOTIC_CELL_CLEARANCE	44	0.439318	1.7788	0	0.0258754
GO_ORGANELLE_MEMBRANE_FUSION	87	0.381959	1.77859	0	0.0258202
GO_REGULATION_OF_GRANULOCYTE_CHEMOTAXIS	41	0.448564	1.77825	0	0.0258973
GO_REGULATION_OF_MEMBRANE_PROTEIN_ECTODOMAIN_PROTEOLYSIS	21	0.534365	1.77211	0.00862069	0.0272144
GO_IMMUNE_RESPONSE_TO_TUMOR_CELL	18	0.535974	1.77188	0.0185759	0.0271679
GO_NEGATIVE_REGULATION_OF_INTERLEUKIN_6_PRODUCTION	36	0.459183	1.76827	0.003367	0.0277945
GO_AGING	273	0.3216	1.76718	0	0.0279167
GO_REGULATION_OF_CHEMOTAXIS	190	0.33696	1.76702	0	0.0278977
GO_REGULATION_OF_PEPTIDYL_TYROSINE_PHOSPHORYLATION	235	0.334252	1.76653	0	0.0279249
GO_ANTIGEN_PROCESSING_AND_PRESENTATION_OF_ENDOGENOUS_ANTIGEN	22	0.519522	1.76504	0.00607903	0.0281599
GO_MODIFICATION_OF_SYNAPTIC_STRUCTURE	23	0.504202	1.76388	0.0136986	0.0282855
GO_CYTOKINE_PRODUCTION_INVOLVED_IN_IMMUNE_RESPONSE	95	0.372321	1.7631	0	0.0283985
GO_NUCLEOTIDE_SUGAR_METABOLIC_PROCESS	34	0.455056	1.76292	0	0.0283609
GO_NEGATIVE_REGULATION_OF_VIRAL_LIFE_CYCLE	72	0.388366	1.75383	0	0.0304538
GO_MYELOID_LEUKOCYTE_CYTOKINE_PRODUCTION	29	0.46942	1.75309	0.00630915	0.0305366
GO_OVULATION	18	0.529744	1.75208	0.0137363	0.030757
GO_MHC_CLASS_II_BIOSYNTHETIC_PROCESS	16	0.569282	1.74819	0.0114286	0.0316262
GO_MORPHOGENESIS_OF_A_POLARIZED_EPITHELIUM	137	0.346668	1.74766	0	0.0316714
GO_NEGATIVE_REGULATION_OF_MACROPHAGE_ACTIVATION	16	0.561977	1.74642	0.00568182	0.0319022
GO_POSITIVE_REGULATION_OF_CELL_MIGRATION_INVOLVED_IN_SPROUTING_ANGIOGENESIS	19	0.527825	1.74638	0.0121212	0.0318157
GO_NEGATIVE_REGULATION_OF_LEUKOCYTE_DIFFERENTIATION	91	0.371645	1.74568	0	0.0319057
GO_LEUKOCYTE_MIGRATION_INVOLVED_IN_INFLAMMATORY_RESPONSE	15	0.582639	1.7436	0.0138504	0.0323208
GO_POSITIVE_REGULATION_OF_NATURAL_KILLER_CELL_MEDIATED_CYTOTOXICITY	22	0.507429	1.74346	0.00309598	0.0322665
GO_MEMBRANE_PROTEIN_ECTODOMAIN_PROTEOLYSIS	39	0.440516	1.74342	0.00732601	0.0321855
GO_POSITIVE_REGULATION_OF_HEMOPOIESIS	174	0.327756	1.74292	0	0.0321878
GO_KERATINOCYTE_PROLIFERATION	39	0.444723	1.74213	0	0.0323023
GO_POSITIVE_REGULATION_OF_CELL_SUBSTRATE_ADHESION	113	0.352966	1.74138	0	0.0324487
GO_LYMPHOCYTE_APOPTOTIC_PROCESS	68	0.398083	1.74023	0.00396825	0.0326128
GO_FIBRINOLYSIS	26	0.484505	1.73841	0.00958466	0.0329903
GO_NUCLEOTIDE_SUGAR_BIOSYNTHETIC_PROCESS	22	0.500099	1.73782	0.00584795	0.033085
GO_POSITIVE_REGULATION_OF_RESPONSE_TO_BIOTIC_STIMULUS	216	0.331725	1.73746	0	0.0330859
GO_REGULATION_OF_CELL_ADHESION_MEDIATED_BY_INTEGRIN	43	0.429976	1.73624	0	0.0333024
GO_REGULATION_OF_SYNAPTIC_VESICLE_ENDOCYTOSIS	17	0.545882	1.73581	0.0172414	0.0332918
GO_POSITIVE_REGULATION_OF_CYTOKINE_SECRETION	57	0.415036	1.73506	0	0.0334075
GO_MUCOPOLYSACCHARIDE_METABOLIC_PROCESS	98	0.370145	1.73483	0	0.0334129
GO_PLASMA_MEMBRANE_TUBULATION	15	0.573223	1.73474	0.0111111	0.033342
GO_NITRIC_OXIDE_SYNTHASE_BIOSYNTHETIC_PROCESS	18	0.521968	1.73331	0.00319489	0.0336074
GO_RUFFLE_ORGANIZATION	44	0.419328	1.73296	0	0.0336226
GO_REGULATION_OF_HEMOPOIESIS	403	0.3016	1.73161	0	0.0338576
GO_RESPONSE_TO_TRANSFORMING_GROWTH_FACTOR_BETA	223	0.322158	1.73143	0	0.0337756
GO_NEGATIVE_REGULATION_OF_PROTEIN_TYROSINE_KINASE_ACTIVITY	25	0.490419	1.73107	0.0149254	0.0337744
GO_AMINOGLYCAN_BIOSYNTHETIC_PROCESS	103	0.354526	1.73053	0	0.0338467
GO_HOMOTYPIC_CELL_CELL_ADHESION	77	0.376475	1.72991	0	0.0339467
GO_INTERLEUKIN_6_MEDIATED_SIGNALING_PATHWAY	21	0.511471	1.7287	0.00872093	0.0341988
GO_REGULATION_OF_INFLAMMATORY_RESPONSE_TO_ANTIGENIC_STIMULUS	26	0.491123	1.72859	0.0116959	0.0341542
GO_POSITIVE_REGULATION_OF_LEUKOCYTE_APOPTOTIC_PROCESS	24	0.486878	1.72821	0.0188088	0.0341566
GO_NEGATIVE_REGULATION_OF_INFLAMMATORY_RESPONSE	129	0.343881	1.72529	0	0.0347656
GO_POSITIVE_REGULATION_OF_TUMOR_NECROSIS_FACTOR_SECRETION	22	0.504454	1.72454	0.0180723	0.0348341
GO_POSITIVE_REGULATION_OF_INTERLEUKIN_8_PRODUCTION	49	0.416316	1.72434	0.00387597	0.0348084
GO_REGULATION_OF_T_CELL_MEDIATED_CYTOTOXICITY	33	0.463597	1.72406	0.00611621	0.0347883
GO_REGULATION_OF_LAMELLIPODIUM_ORGANIZATION	38	0.425439	1.72264	0.0141844	0.0351379
GO_REGULATION_OF_MYELOID_LEUKOCYTE_DIFFERENTIATION	109	0.353643	1.72141	0	0.0353245
GO_REGULATION_OF_DNA_TEMPLATED_TRANSCRIPTION_IN_RESPONSE_TO_STRESS	106	0.354677	1.71664	0	0.0365818
GO_POSITIVE_REGULATION_OF_MYOTUBE_DIFFERENTIATION	28	0.458417	1.71591	0.0031348	0.0366661
GO_DETECTION_OF_EXTERNAL_BIOTIC_STIMULUS	23	0.49343	1.71577	0.0031746	0.0366167
GO_ACUTE_INFLAMMATORY_RESPONSE	101	0.356893	1.71506	0	0.0367163
GO_B_CELL_ACTIVATION_INVOLVED_IN_IMMUNE_RESPONSE	69	0.381116	1.71428	0.00389105	0.0368809
GO_NEGATIVE_REGULATION_OF_ACTIN_FILAMENT_DEPOLYMERIZATION	37	0.439729	1.71004	0.00657895	0.0380023
GO_REGULATION_OF_LEUKOCYTE_MEDIATED_IMMUNITY	186	0.325152	1.70835	0	0.0384179
GO_NEGATIVE_REGULATION_OF_INNATE_IMMUNE_RESPONSE	55	0.396714	1.70725	0	0.0386684
GO_AMINOGLYCAN_CATABOLIC_PROCESS	60	0.38825	1.70601	0.00377358	0.0389323
GO_ACTIVATION_OF_MAPKK_ACTIVITY	46	0.399966	1.70491	0	0.039121
GO_REGULATION_OF_WOUND_HEALING	131	0.336792	1.7048	0	0.0390503
GO_POSITIVE_REGULATION_OF_EPITHELIAL_CELL_PROLIFERATION	171	0.327639	1.70351	0	0.0393112
GO_DENDRITIC_CELL_CHEMOTAXIS	18	0.538511	1.70287	0.00890208	0.0394028
GO_HUMORAL_IMMUNE_RESPONSE	223	0.315998	1.70084	0	0.0399369
GO_IMMUNOGLOBULIN_SECRETION	19	0.520154	1.69987	0.0144928	0.0400545
GO_NEGATIVE_REGULATION_OF_CHEMOKINE_PRODUCTION	16	0.539559	1.69878	0.0143266	0.0402866
GO_POSITIVE_REGULATION_OF_DNA_TEMPLATED_TRANSCRIPTION_INITIATION	28	0.463638	1.69862	0.00623053	0.0402344
GO_POSITIVE_REGULATION_OF_SYNAPTIC_TRANSMISSION_GLUTAMATERGIC	31	0.447813	1.69627	0.0170648	0.040869
GO_POSITIVE_REGULATION_OF_ALPHA_BETA_T_CELL_PROLIFERATION	20	0.519286	1.69618	0.0116959	0.0407905
GO_POSITIVE_REGULATION_OF_SMALL_GTPASE_MEDIATED_SIGNAL_TRANSDUCTION	68	0.386775	1.69604	0.00784314	0.0407323
GO_TRANSFORMING_GROWTH_FACTOR_BETA_RECEPTOR_SIGNALING_PATHWAY	171	0.332256	1.69357	0	0.0413945
GO_REGULATION_OF_EXTRINSIC_APOPTOTIC_SIGNALING_PATHWAY	150	0.332681	1.69236	0	0.0416539
GO_ENDODERM_DEVELOPMENT	72	0.373067	1.69185	0	0.0416956
GO_NIK_NF_KAPPAB_SIGNALING	152	0.330321	1.69131	0	0.0418024
GO_ASTROCYTE_ACTIVATION	22	0.500652	1.69094	0.0218069	0.0417806
GO_REGULATION_OF_MACROPHAGE_MIGRATION	35	0.435852	1.69005	0.0133779	0.0418656
GO_CELL_AGING	90	0.364517	1.69	0	0.0417766
GO_POSITIVE_REGULATION_OF_LEUKOCYTE_ADHESION_TO_VASCULAR_ENDOTHELIAL_CELL	19	0.519821	1.68941	0.00828729	0.0418488
GO_ENTRY_INTO_HOST	130	0.332886	1.68854	0	0.0420163
GO_EPITHELIAL_CELL_PROLIFERATION	360	0.298535	1.68812	0	0.0420237
GO_POSITIVE_REGULATION_OF_GRANULOCYTE_CHEMOTAXIS	25	0.480135	1.6871	0.00338983	0.0422505
GO_NEGATIVE_REGULATION_OF_DEFENSE_RESPONSE	194	0.315337	1.68687	0	0.0422
GO_VASCULAR_ENDOTHELIAL_GROWTH_FACTOR_PRODUCTION	33	0.444456	1.68654	0.00645161	0.0421879
GO_MATURE_B_CELL_DIFFERENTIATION	26	0.473204	1.6864	0.00621118	0.0421141
GO_POSITIVE_REGULATION_OF_PEPTIDYL_TYROSINE_PHOSPHORYLATION	177	0.325204	1.68436	0	0.0426196
GO_INTERLEUKIN_17_PRODUCTION	32	0.451023	1.68355	0.012987	0.0427873
GO_DECIDUALIZATION	23	0.489069	1.68331	0.0151057	0.0427732
GO_REGULATION_OF_LEUKOCYTE_ADHESION_TO_VASCULAR_ENDOTHELIAL_CELL	25	0.470303	1.68179	0.015528	0.0431929
GO_PATTERN_RECOGNITION_RECEPTOR_SIGNALING_PATHWAY	163	0.323548	1.67904	0	0.0439442
GO_MUSCLE_CELL_CELLULAR_HOMEOSTASIS	18	0.514872	1.67843	0.0138889	0.0440345
GO_STEM_CELL_PROLIFERATION	103	0.349108	1.67826	0	0.0439762
GO_RESPONSE_TO_TUMOR_CELL	23	0.494034	1.67716	0.00879765	0.0442301
GO_DETECTION_OF_TEMPERATURE_STIMULUS_INVOLVED_IN_SENSORY_PERCEPTION	16	0.529672	1.67682	0.0243902	0.0442506
GO_NEGATIVE_REGULATION_OF_CYTOKINE_SECRETION	24	0.479741	1.6764	0.00284091	0.0442897
GO_REGULATION_OF_LYMPHOCYTE_MEDIATED_IMMUNITY	136	0.334724	1.676	0	0.0442957
GO_REGULATION_OF_RAS_PROTEIN_SIGNAL_TRANSDUCTION	164	0.318235	1.67538	0	0.0444416
GO_REGULATION_OF_TRANSCRIPTION_FROM_RNA_POLYMERASE_II_PROMOTER_IN_RESPONSE_TO_HYPOXIA	74	0.365872	1.6753	0	0.0443415
GO_MYELOID_CELL_APOPTOTIC_PROCESS	28	0.466363	1.6747	0.0239726	0.0444268
GO_POSITIVE_REGULATION_OF_MYELOID_LEUKOCYTE_DIFFERENTIATION	52	0.389737	1.67128	0.00350877	0.0453256
GO_POSITIVE_REGULATION_OF_TOLL_LIKE_RECEPTOR_SIGNALING_PATHWAY	22	0.495892	1.66906	0.0161725	0.0459998
GO_REGULATION_OF_SUBSTRATE_ADHESION_DEPENDENT_CELL_SPREADING	46	0.412466	1.66874	0.019084	0.0459655
GO_MACROPHAGE_CHEMOTAXIS	34	0.441834	1.66778	0.0188679	0.0462155
GO_EXTRINSIC_APOPTOTIC_SIGNALING_PATHWAY	213	0.305517	1.66693	0	0.0464057
GO_POSITIVE_REGULATION_OF_CANONICAL_WNT_SIGNALING_PATHWAY	130	0.331428	1.66612	0	0.046578
GO_INFLAMMATORY_CELL_APOPTOTIC_PROCESS	17	0.530603	1.66549	0.021021	0.0466746
GO_ACTIVATION_OF_INNATE_IMMUNE_RESPONSE	124	0.329244	1.66512	0	0.046667
GO_BRANCHING_INVOLVED_IN_SALIVARY_GLAND_MORPHOGENESIS	22	0.482657	1.66412	0.022409	0.0468974
GO_TUMOR_NECROSIS_FACTOR_SECRETION	33	0.44488	1.6639	0.00958466	0.0468668
GO_NEGATIVE_REGULATION_OF_EXTRINSIC_APOPTOTIC_SIGNALING_PATHWAY_VIA_DEATH_DOMAIN_RECEPTORS	38	0.412534	1.66115	0.0034965	0.0477516
GO_FIBROBLAST_PROLIFERATION	78	0.361098	1.6609	0	0.0477275
GO_POSITIVE_REGULATION_OF_B_CELL_MEDIATED_IMMUNITY	31	0.447527	1.65994	0.00980392	0.0479666
GO_REGULATION_OF_B_CELL_RECEPTOR_SIGNALING_PATHWAY	22	0.486351	1.65965	0.0178571	0.0479731
GO_MUSCLE_CELL_MIGRATION	74	0.370938	1.65872	0	0.0481837
GO_VIRAL_LIFE_CYCLE	295	0.296345	1.65657	0	0.0487491
GO_NEGATIVE_REGULATION_OF_CELLULAR_SENESCENCE	17	0.521894	1.65554	0.0191257	0.0489666
GO_REGULATION_OF_BROWN_FAT_CELL_DIFFERENTIATION	18	0.517379	1.65413	0.0194444	0.049358
GO_CHEMOKINE_BIOSYNTHETIC_PROCESS	15	0.537235	1.65322	0.0353261	0.049561
GO_REGULATION_OF_NEUTROPHIL_CHEMOTAXIS	27	0.463134	1.65305	0.00307692	0.0494984
GO_RESPONSE_TO_PROSTAGLANDIN_E	24	0.485452	1.65289	0.0166113	0.0494575
GO_REGULATION_OF_ANIMAL_ORGAN_MORPHOGENESIS	242	0.304047	1.65238	0	0.0495237
GO_REGULATION_OF_T_CELL_MEDIATED_IMMUNITY	68	0.369656	1.65125	0.0113636	0.0498459
GO_POSITIVE_REGULATION_OF_SPROUTING_ANGIOGENESIS	35	0.434442	1.65102	0.0103093	0.0498401

## Sheet: TableS6
Table S6: Enriched pathways in low-COL13A1 expression group
NAME	SIZE	ES	NES	NOM p-val	FDR q-val
GO_COTRANSLATIONAL_PROTEIN_TARGETING_TO_MEMBRANE	88	-0.71332	-2.87741	0	0
GO_ESTABLISHMENT_OF_PROTEIN_LOCALIZATION_TO_ENDOPLASMIC_RETICULUM	101	-0.698768	-2.85448	0	0
GO_NUCLEAR_TRANSCRIBED_MRNA_CATABOLIC_PROCESS_NONSENSE_MEDIATED_DECAY	104	-0.665252	-2.73524	0	0
GO_PROTEIN_LOCALIZATION_TO_ENDOPLASMIC_RETICULUM	124	-0.635017	-2.69352	0	0
GO_TRANSLATIONAL_INITIATION	152	-0.586811	-2.55069	0	0
GO_PROTEIN_TARGETING_TO_MEMBRANE	165	-0.539047	-2.35991	0	0
GO_NUCLEAR_TRANSCRIBED_MRNA_CATABOLIC_PROCESS	170	-0.531196	-2.34919	0	0
GO_RIBOSOMAL_LARGE_SUBUNIT_BIOGENESIS	52	-0.598183	-2.22897	0	0
GO_VIRAL_GENE_EXPRESSION	168	-0.503246	-2.21523	0	0.000145571
GO_REPLACEMENT_OSSIFICATION	26	-0.68457	-2.19492	0	0.000261978
GO_CYTOPLASMIC_TRANSLATION	68	-0.546423	-2.11154	0	0.00160181
GO_RIBOSOMAL_LARGE_SUBUNIT_ASSEMBLY	23	-0.684173	-2.10663	0	0.00163169
GO_MITOCHONDRIAL_GENE_EXPRESSION	135	-0.485101	-2.07882	0	0.00275926
GO_MITOCHONDRIAL_TRANSLATION	117	-0.494358	-2.07442	0	0.00270265
GO_ODONTOGENESIS_OF_DENTIN_CONTAINING_TOOTH	83	-0.511785	-2.05875	0	0.00291481
GO_RIBOSOME_ASSEMBLY	50	-0.548902	-2.02465	0	0.00444642
GO_MITOCHONDRIAL_TRANSLATIONAL_TERMINATION	86	-0.502559	-2.01679	0	0.00472257
GO_TRANSLATIONAL_ELONGATION	113	-0.482501	-2.01354	0	0.00464116
GO_TRANSLATIONAL_TERMINATION	98	-0.490399	-2.01034	0	0.00467169
GO_PULMONARY_VALVE_MORPHOGENESIS	16	-0.725368	-2.00374	0	0.0049598
GO_ESTABLISHMENT_OF_PROTEIN_LOCALIZATION_TO_MEMBRANE	276	-0.428512	-2.00284	0	0.0047545
GO_CELL_SURFACE_RECEPTOR_SIGNALING_PATHWAY_INVOLVED_IN_HEART_DEVELOPMENT	28	-0.61993	-1.9999	0	0.00474557
GO_RIBOSOME_BIOGENESIS	227	-0.434212	-1.98281	0	0.00615637
GO_NOTOCHORD_DEVELOPMENT	17	-0.703263	-1.97845	0	0.00630772
GO_RRNA_METABOLIC_PROCESS	170	-0.438003	-1.92295	0	0.0147251
GO_RIBONUCLEOPROTEIN_COMPLEX_BIOGENESIS	315	-0.408994	-1.91611	0	0.0161185
GO_DNA_METHYLATION_INVOLVED_IN_GAMETE_GENERATION	17	-0.67331	-1.91002	0.00149477	0.0170406
GO_ENDOCHONDRAL_BONE_MORPHOGENESIS	49	-0.527885	-1.90826	0	0.0168061
GO_NCRNA_PROCESSING	273	-0.410769	-1.89023	0	0.0206843
GO_RIBOSOMAL_SMALL_SUBUNIT_BIOGENESIS	56	-0.500249	-1.89018	0	0.0199948
GO_ENDOCARDIAL_CUSHION_MORPHOGENESIS	33	-0.567379	-1.86789	0	0.0259228
GO_RESPIRATORY_ELECTRON_TRANSPORT_CHAIN	89	-0.461078	-1.86294	0	0.0270269
GO_NEUROEPITHELIAL_CELL_DIFFERENTIATION	46	-0.509725	-1.84628	0.0013587	0.0327975
GO_NCRNA_METABOLIC_PROCESS	328	-0.388172	-1.83841	0	0.0355567
GO_RIBOSOMAL_SMALL_SUBUNIT_ASSEMBLY	17	-0.634398	-1.83398	0.00304414	0.03676
GO_ENDOCARDIAL_CUSHION_DEVELOPMENT	43	-0.510956	-1.81946	0	0.0434393
GO_NCRNA_3_END_PROCESSING	31	-0.551256	-1.81539	0.00144928	0.0448779
GO_FOREBRAIN_NEURON_DIFFERENTIATION	44	-0.503926	-1.81059	0.00280505	0.0463406
GO_ATP_SYNTHESIS_COUPLED_ELECTRON_TRANSPORT	73	-0.464	-1.80831	0	0.0466432
GO_PULMONARY_VALVE_DEVELOPMENT	20	-0.60845	-1.80646	0.00301659	0.0465212
GO_ATRIOVENTRICULAR_VALVE_DEVELOPMENT	23	-0.584242	-1.80035	0.00151057	0.0490672
